# Supplementary material for: Arthralgia and fever as dominant predictors of Chikungunya confirmation: an explainable artificial intelligence approach
Source: Front Med (Lausanne). 2026 Apr 13;13:1814257. doi: 10.3389/fmed.2026.1814257 (PMC13110947; doi:10.3389/fmed.2026.1814257)
Supplement: Supplementary file 1 [file Data_Sheet_1.zip]

Archive with 24 entries (24 files):
- sn-apacite.bst
- sn-aps.bst
- sn-article-revised-R1.tex
- sn-basic.bst
- sn-bibliography-revised.bib
- sn-chicago.bst
- sn-jnl.cls
- sn-mathphys-ay.bst
- sn-mathphys-num.bst
- sn-nature.bst
- sn-vancouver-ay.bst
- sn-vancouver-num.bst
- SHAP_dependence.png
- ROC_curves.png
- SHAP_summary_xgb.png
- SHAP_summary_lgbm.png
- age_distribution.png
- SHAP_global_importance.png
- calibration_curve.png
- confusion_matrix.png
- empty.eps
- fig.eps
- symptom_prevalence.png
- workflow_diagram.png
