# Supplementary material for: Arthralgia and fever as dominant predictors of Chikungunya confirmation: an explainable artificial intelligence approach
Source: Front Med (Lausanne). 2026 Apr 13;13:1814257. doi: 10.3389/fmed.2026.1814257 (PMC13110947; doi:10.3389/fmed.2026.1814257)
Supplement: Supplementary file 1 [file Data_Sheet_1.zip › sn-bibliography-revised.bib]

@article{wilke2025human,
  author  = "Wilke, A. B. B. and Farina, P. and Ajelli, M. and others",
  title   = "Human migrations, anthropogenic changes, and insect-borne diseases in Latin America",
  journal = "Parasites \& Vectors",
  volume  = "18",
  number  = "1",
  pages   = "4",
  year    = "2025"
}

@article{ferreira2025aedes,
  author  = "da Cruz Ferreira, D. A. and Freitas, L. P. and Lowe, R. and others",
  title   = "Introduction, establishment, and distribution of Aedes aegypti and dengue in a temperate capital of Brazil: a retrospective surveillance-based study",
  journal = "The Lancet Regional Health--Americas",
  volume  = "48",
  year    = "2025"
}

@article{hughes2022cds,
  author  = "Hughes, A. E. O. and Jackups, R. Jr",
  title   = "Clinical decision support for laboratory testing",
  journal = "Clinical Chemistry",
  volume  = "68",
  number  = "3",
  pages   = "402--412",
  year    = "2022"
}

@article{schafer2025value,
  author  = "Sch{\"a}fer, H. and Lajmi, N. and Valente, P. and others",
  title   = "The value of clinical decision support in healthcare: a focus on screening and early detection",
  journal = "Diagnostics",
  volume  = "15",
  number  = "5",
  pages   = "648",
  year    = "2025"
}

@article{kandregula2024aihealthcare,
  author  = "Kandregula, N.",
  title   = "Revolutionizing healthcare with artificial intelligence: a machine learning-driven approach to precision medicine, predictive analytics, and automated clinical decision support",
  year    = "2024"
}

@article{johansson2023precision,
  author  = "Johansson, {\AA}. and Andreassen, O. A. and Brunak, S. and others",
  title   = "Precision medicine in complex diseases---molecular subgrouping for improved prediction and treatment stratification",
  journal = "Journal of Internal Medicine",
  volume  = "294",
  number  = "4",
  pages   = "378--396",
  year    = "2023"
}

@article{das2022multicenter,
  author  = "Das, M. K.",
  title   = "Multicenter studies: relevance, design and implementation",
  journal = "Indian Pediatrics",
  volume  = "59",
  number  = "7",
  pages   = "571--579",
  year    = "2022"
}

@article{ahmed2025breast,
  author  = "Ahmed, K. A. and Humaira, I. and Khan, A. R. and others",
  title   = "Advancing breast cancer prediction: comparative analysis of ML models and deep learning-based multi-model ensembles on original and synthetic datasets",
  journal = "PLOS ONE",
  volume  = "20",
  number  = "6",
  pages   = "e0326221",
  year    = "2025"
}

@article{chau2025aiconsent,
  author  = "Chau, M. and Rahman, M. G. and Debnath, T.",
  title   = "From black box to clarity: strategies for effective AI informed consent in healthcare",
  journal = "Artificial Intelligence in Medicine",
  volume  = "167",
  pages   = "103169",
  year    = "2025"
}

@article{dasilva2022arboviral,
  author  = "da Silva Neto, S. R. and Tabosa Oliveira, T. and Teixeira, I. V. and others",
  title   = "Machine learning and deep learning techniques to support clinical diagnosis of arboviral diseases: a systematic review",
  journal = "PLoS Neglected Tropical Diseases",
  volume  = "16",
  number  = "1",
  pages   = "e0010061",
  year    = "2022"
}

@article{costa2026dengue,
  author  = "Costa, J. M. F. and Costa, A. C. and Silveira, C. S. and others",
  title   = "Forecasting and Early Warning Systems for Dengue Outbreaks: Updated Narrative Review",
  journal = "Revista da Sociedade Brasileira de Medicina Tropical",
  volume  = "59",
  pages   = "e0429-2025",
  year    = "2026"
}

@article{bertsimas2023gastrointestinal,
  author  = "Bertsimas, D. and Margonis, G. A. and Tang, S. and others",
  title   = "An interpretable AI model for recurrence prediction after surgery in gastrointestinal stromal tumour: an observational cohort study",
  journal = "EClinicalMedicine",
  volume  = "64",
  year    = "2023"
}

@article{cai2024gastrointestinal,
  author  = "Cai, W. and Guo, K. and Chen, Y. and others",
  title   = "Sub-regional CT radiomics for the prediction of Ki-67 proliferation index in gastrointestinal stromal tumors: a multi-center study",
  journal = "Academic Radiology",
  volume  = "31",
  number  = "12",
  pages   = "4974--4984",
  year    = "2024"
}

@article{villela2025dengue,
  author  = "Villela, D. A. M.",
  title   = "Predicting high dengue incidence in municipalities of Brazil using path signatures",
  journal = "Scientific Reports",
  volume  = "15",
  number  = "1",
  pages   = "26733",
  year    = "2025"
}

@article{chowdhury2025dengue,
  author  = "Chowdhury, A. H.",
  title   = "Comparison of deep learning and gradient boosting: ANN versus XGBoost for climate-based dengue prediction in Bangladesh",
  journal = "Health Science Reports",
  volume  = "8",
  number  = "4",
  pages   = "e70714",
  year    = "2025"
}

@article{mills2025dengue,
  author  = "Mills, C. and Falconi-Agapito, F. and Carrera, J. P. and others",
  title   = "Multi-model approach to understand and predict past and future dengue epidemic dynamics",
  journal = "Royal Society Open Science",
  volume  = "12",
  number  = "11",
  year    = "2025"
}

@article{kaur2025chikungunya,
  author  = "Kaur, P. and Kaur, J.",
  title   = "Digital twin-empowered comprehensive framework for chikungunya outspread control",
  journal = "IEEE Internet of Things Journal",
  year    = "2025"
}

@article{farias2024denguemimickers,
  author  = "Farias, L. A. B. G. and Costa, L. B. and Bessa, P. P. N. and others",
  title   = "Dengue mimickers: which clinical conditions can resemble dengue fever?",
  journal = "Revista da Sociedade Brasileira de Medicina Tropical",
  volume  = "57",
  pages   = "e00206-2024",
  year    = "2024"
}

@article{lim2025jointpain,
  author  = "Lim, J. W. W. and Ng, I. K. S. and Goh, L. H. and others",
  title   = "A practical approach to joint pain in primary care",
  journal = "Singapore Medical Journal",
  volume  = "66",
  number  = "11",
  pages   = "618--624",
  year    = "2025"
}

@article{maneerattanasak2024mosquito,
  author  = "Maneerattanasak, S. and Ngamprasertchai, T. and Tun, Y. M. and others",
  title   = "Prevalence of dengue, Zika, and chikungunya virus infections among mosquitoes in Asia: a systematic review and meta-analysis",
  journal = "International Journal of Infectious Diseases",
  volume  = "148",
  pages   = "107226",
  year    = "2024"
}

@article{assis2025interpretability,
  author  = "Assis, A. and Dantas, J. and Andrade, E.",
  title   = "The performance-interpretability trade-off: a comparative study of machine learning models",
  journal = "Journal of Reliable Intelligent Environments",
  volume  = "11",
  number  = "1",
  pages   = "1",
  year    = "2025"
}

@article{netayawijit2025diabetes,
  author  = "Netayawijit, P. and Chansanam, W. and Sorn-In, K.",
  title   = "Interpretable machine learning framework for diabetes prediction: integrating SMOTE balancing with SHAP explainability for clinical decision support",
  journal = "Healthcare",
  volume  = "13",
  number  = "20",
  pages   = "2588",
  year    = "2025",
  publisher = "MDPI"
}

@misc{rane2023xai,
  author  = "Rane, N. and Choudhary, S. and Rane, J.",
  title   = "Explainable artificial intelligence (XAI) in healthcare: interpretable models for clinical decision support",
  year    = "2023",
  note    = "Available at SSRN 4637897",
  howpublished = "\url{https://papers.ssrn.com/sol3/papers.cfm?abstract_id=4637897}"
}

@article{henna2025malware,
  author  = "Henna, Shagufta and others",
  title   = "Game-theoretic explainable AI for ensemble-boosting models in early malware prediction for computer systems",
  journal = "International Journal of Computational Intelligence Systems",
  volume  = "18",
  number  = "1",
  pages   = "318",
  year    = "2025"
}

@misc{stow2026malaria,
  author  = "Stow, May",
  title   = "Machine learning for predicting diagnostic test discordance in malaria surveillance: a gradient boosting approach with SHAP interpretation",
  year    = "2026",
  note    = "Preprint / unpublished"
}

@article{ancajas2024natural,
  author  = "Ancajas, Christine Mae F. and others",
  title   = "Advances, opportunities, and challenges in methods for interrogating the structure activity relationships of natural products",
  journal = "Natural Product Reports",
  volume  = "41",
  number  = "10",
  pages   = "1543--1578",
  year    = "2024"
}

@article{nasir2024interaction,
  author  = "Nasir, Murtaza and others",
  title   = "An interpretable machine learning methodology to generate interaction effect hypotheses from complex datasets",
  journal = "Decision Sciences",
  volume  = "55",
  number  = "6",
  pages   = "549--576",
  year    = "2024"
}

@phdthesis{zheng2025art,
  author = "Zheng, Ruiying",
  title  = "A multitask deep learning framework for clinical decision-making in assisted reproductive technology",
  school = "Massachusetts Institute of Technology",
  year   = "2025"
}

@phdthesis{messai2025infectious,
  author = "Messai, Aya",
  title  = "Automatic medical decision for diagnosis of infectious diseases based on artificial intelligence approaches",
  school = "Unknown",
  year   = "2025",
  note   = "Ph.D. or Master's dissertation (school not specified)"
}

@misc{sharma2025xai,
  author  = "Sharma, Sahil and others",
  title   = "XAI-based data visualization in multimodal medical data",
  year    = "2025",
  note    = "Preprint, bioRxiv, 2025-07",
  howpublished = "\url{https://www.biorxiv.org/}"
}

@inproceedings{lundberg2017unified,
  author    = "Lundberg, Scott M. and Lee, Su-In",
  title     = "A unified approach to interpreting model predictions",
  booktitle = "Advances in Neural Information Processing Systems",
  volume    = "30",
  pages     = "4765--4774",
  year      = "2017"
}

@article{lundberg2020local,
  author  = "Lundberg, Scott M. and Erion, Gabriel and Chen, Hugh and DeGrave, Alex and Prutkin, Jordan M. and Nair, Bala and Katz, Ronit and Himmelfarb, Jonathan and Bansal, Nisha and Lee, Su-In",
  title   = "From local explanations to global understanding with explainable AI for trees",
  journal = "Nature Machine Intelligence",
  volume  = "2",
  number  = "1",
  pages   = "56--67",
  year    = "2020"
}


@article{bardina2017differential,
  author  = "Bardina, Susana V. and Bunduc, Patricia and Tripathi, Shashank and others",
  title   = "Enhancement of Zika virus pathogenesis by preexisting antiflavivirus immunity",
  journal = "Science",
  volume  = "356",
  number  = "6334",
  pages   = "175--180",
  year    = "2017"
}

@article{robinson2020applying,
  author  = "Robinson, Marcelo and Ge, Yong and others",
  title   = "Applying machine learning to the prediction of arboviral disease risk: a case study of dengue and chikungunya",
  journal = "PLoS Neglected Tropical Diseases",
  volume  = "14",
  number  = "9",
  pages   = "e0008640",
  year    = "2020"
}

@article{boulesteix2012overview,
  author  = "Boulesteix, Anne-Laure and Janitza, Silke and Kruppa, Jochen and K{\"o}nig, Inke R.",
  title   = "Overview of random forest methodology and practical guidance with emphasis on computational biology and bioinformatics",
  journal = "Wiley Interdisciplinary Reviews: Data Mining and Knowledge Discovery",
  volume  = "2",
  number  = "6",
  pages   = "493--507",
  year    = "2012"
}

@article{rajpurkar2022ai,
  author  = "Rajpurkar, Pranav and Chen, Emma and Banerjee, Oishi and Topol, Eric J.",
  title   = "AI in health and medicine",
  journal = "Nature Medicine",
  volume  = "28",
  number  = "1",
  pages   = "31--38",
  year    = "2022"
}

@article{vanCalster2019calibration,
  author  = "Van Calster, Ben and McLernon, David J. and van Smeden, Maarten and Ghassemi, Laleh and Steyerberg, Ewout W.",
  title   = "Calibration: the Achilles heel of predictive analytics",
  journal = "BMC Medicine",
  volume  = "17",
  number  = "1",
  pages   = "230",
  year    = "2019"
}

@article{nunes2015chikungunya,
  author  = "Nunes, Marcelo Ribeiro Teixeira and Faria, Nuno Rodrigues and de Vasconcelos, Jedson Ferreira Cardoso and others",
  title   = "Emergence and potential for spread of Chikungunya virus in Brazil",
  journal = "BMC Medicine",
  volume  = "13",
  number  = "1",
  pages   = "102",
  year    = "2015"
}

@article{colubri2019machine,
  author  = "Colubri, Andres and Silver, Troy and Fradet, Trevon and Retzepi, Kalliopi and Fry, Bridget and Sabeti, Pardis",
  title   = "Transforming clinical data into actionable prognosis models: machine-learning framework and field-deployable app to predict outcome of Ebola patients",
  journal = "PLoS Neglected Tropical Diseases",
  volume  = "13",
  number  = "3",
  pages   = "e0007260",
  year    = "2019"
}

@article{chicco2020mcc,
  author  = "Chicco, Davide and Jurman, Giuseppe",
  title   = "The advantages of the Matthews correlation coefficient (MCC) over F1 score and accuracy in binary classification evaluation",
  journal = "BMC Genomics",
  volume  = "21",
  number  = "1",
  pages   = "6",
  year    = "2020"
}

@article{steyerberg2010assessing,
  author  = "Steyerberg, Ewout W. and Vickers, Andrew J. and Cook, Nancy R. and others",
  title   = "Assessing the performance of prediction models: a framework for some traditional and novel measures",
  journal = "Epidemiology",
  volume  = "21",
  number  = "1",
  pages   = "128--138",
  year    = "2010"
}

@article{lee2019chikv_ml,
  author  = "Lee, Vernon J. and Chow, Angela and Zheng, Xin and others",
  title   = "Simple clinical and laboratory predictors of Chikungunya versus dengue infections in adults",
  journal = "PLoS Neglected Tropical Diseases",
  volume  = "6",
  number  = "9",
  pages   = "e1786",
  year    = "2012"
}

@article{molnar2020interpretable,
  author  = "Molnar, Christoph and Casalicchio, Giuseppe and Bischl, Bernd",
  title   = "Interpretable machine learning -- a brief history, state-of-the-art and challenges",
  journal = "Communications in Computer and Information Science",
  volume  = "1323",
  pages   = "417--431",
  year    = "2020"
}
